# Supplementary material for: Proteomics and lipidomic analysis reveal dysregulated pathways associated with loss of sacsin
Source: Front Neurosci. 2024 Jun 7;18:1375299. doi: 10.3389/fnins.2024.1375299 (PMC11191878; doi:10.3389/fnins.2024.1375299)
Supplement: Supplementary file 1 [file Data_Sheet_1.xlsx]

## Sheet: Table S1
Table S1. Genotypes of patients involved in this study. SARA (Scale for Assessment and Rating of Ataxia)
		Clinical data							Analyses performed in this study
Patient	Genotype	Gender	Age at onset	Disease duration	Dysarthria	Walking difficulties	Use of walking aid	Clinical scores (SARA)	Mass spectrometry-based proteomics and Proteomics data analysis	Lipid droplets studies	Intracellular calcium flux measurement	Targeted multiple reaction monitoring (MRM) lipid profiling and Lipidomic data analysis
1	c.1373C>T, p.Thr458Ile (het) + exon 10 duplication (het)	Female	7	10	+	+	-	10	Yes	No	No	Yes
2	c.6634_6638del, p.Thr2212ProfsTer22 (het) + exon 2-10 deletion (het)	Female	5	18	+	+	+	13	Yes	Yes	Yes	Yes
3	c.5719C>T, p.Arg1907Ter (het) + c.12991C>T, p.Arg4331Trp (het)	Female	11	22	+	+	-	24	Yes	No	No	Yes
4	[c.563G>A, p.Gly188Glu; c.7394C>T, p.Ser2465Leu] (het) + c.11747T>G, p.Leu3916Trp (het)	Female	16	16	-	+	+	17	Yes	Yes	Yes	Yes
5	c.4568G>A, p.Trp1523Ter (het) + c.9305T>A, p.Leu3102Ter (het)	Male	11	14	-	+	+	15	Yes	No	No	Yes
6	c.701_702del, p.Lys234ArgfsTer2 (hom)	Male	9	32	+	+	+	23	Yes	No	Yes	Yes

## Sheet: Table S2
Table S2. Table used for the MRM (multiple reaction monitoring) analysis of the ISTD and the SRM (selected reaction monitoring) analysis of 121 lipid species (fixed dwell time 5 msec) ISTD DMS = internal standard N,N-dimethylsphingosine (d18:1), PC = phosphatidylcholine, LPC = lysophosphatidylcholine, PE = phosphatidylethanolamine LPE = lysophosphatidylethanolamine, DG = diacylglycerol, SM = sphi…
Lipid species		Precursor ion type	Precursor ion m/z (Q1)	CEn (V)	Product ion m/z (Q3)	Product ion type
ISTD	DMS(d18:1)a	[M+H]+	328.3	26	310.3	Precursor+ -H2O
ISTD	DMS(d18:1)b	[M+H]+	328.3	26	280.3	Precursor+ -CH2O -H2O
1	PC(32:0)	[M+H]+	734.6	42	184.1	[Phosphocholine]+
2	PC(32:1)	[M+H]+	732.6	42	184.1	[Phosphocholine]+
3	PC(32:2)	[M+H]+	730.5	42	184.1	[Phosphocholine]+
4	PC(34:0)	[M+H]+	762601	42	184.1	[Phosphocholine]+
5	PC(34:1)	[M+H]+	760.6	42	184.1	[Phosphocholine]+
6	PC(34:2)	[M+H]+	758.6	42	184.1	[Phosphocholine]+
7	PC(34:3)	[M+H]+	756.6	42	184.1	[Phosphocholine]+
8	PC(36:0)	[M+H]+	790.6	42	184.1	[Phosphocholine]+
9	PC(36:1)	[M+H]+	788.6	42	184.1	[Phosphocholine]+
10	PC(36:2)	[M+H]+	786.6	42	184.1	[Phosphocholine]+
11	PC(36:3)	[M+H]+	784.6	42	184.1	[Phosphocholine]+
12	PC(36:4)	[M+H]+	782.6	42	184.1	[Phosphocholine]+
13	PC(36:5)	[M+H]+	780.6	42	184.1	[Phosphocholine]+
14	PC(38:2)	[M+H]+	814.6	42	184.1	[Phosphocholine]+
15	PC(38:4)	[M+H]+	810.6	42	184.1	[Phosphocholine]+
16	PC(38:5)	[M+H]+	808.6	42	184.1	[Phosphocholine]+
17	PC(38:6)	[M+H]+	806.6	42	184.1	[Phosphocholine]+
18	PC(40:2)	[M+H]+	842.7	42	184.1	[Phosphocholine]+
19	PC(40:4)	[M+H]+	838.6	42	184.1	[Phosphocholine]+
20	PC(40:5)	[M+H]+	836.6	42	184.1	[Phosphocholine]+
21	PC(40:6)	[M+H]+	834.6	42	184.1	[Phosphocholine]+
22	PC(40:7)	[M+H]+	832.6	42	184.1	[Phosphocholine]+
23	PC(40:8)	[M+H]+	830.6	42	184.1	[Phosphocholine]+
24	PE(34:0)	[M+H]+	720.6	25	579.5	Precursor+ -phosphoethanolamine
25	PE(34:1)	[M+H]+	718.5	25	577.5	Precursor+ -phosphoethanolamine
26	PE(34:2)	[M+H]+	716.5	25	575.5	Precursor+ -phosphoethanolamine
27	PE(36:0)	[M+H]+	748.6	25	607.6	Precursor+ -phosphoethanolamine
28	PE(36:1)	[M+H]+	746.6	25	605.6	Precursor+ -phosphoethanolamine
29	PE(36:2)	[M+H]+	744.6	25	603.5	Precursor+ -phosphoethanolamine
30	PE(36:3)	[M+H]+	742.5	25	601.5	Precursor+ -phosphoethanolamine
31	PE(36:4)	[M+H]+	740.5	25	599.5	Precursor+ -phosphoethanolamine
32	PE(36:5)	[M+H]+	738.5	25	597.5	Precursor+ -phosphoethanolamine
33	PE(38:1)	[M+H]+	774.6	25	633.6	Precursor+ -phosphoethanolamine
34	PE(38:2)	[M+H]+	772.6	25	631.6	Precursor+ -phosphoethanolamine
35	PE(38:3)	[M+H]+	770.6	25	629.6	Precursor+ -phosphoethanolamine
36	PE(38:4)	[M+H]+	768.6	25	627.5	Precursor+ -phosphoethanolamine
37	PE(38:5)	[M+H]+	766.5	25	625.5	Precursor+ -phosphoethanolamine
38	PE(38:6)	[M+H]+	764.5	25	623.5	Precursor+ -phosphoethanolamine
39	PE(40:1)	[M+H]+	802.6	25	661.6	Precursor+ -phosphoethanolamine
40	PE(40:4)	[M+H]+	796.6	25	655.6	Precursor+ -phosphoethanolamine
41	PE(40:5)	[M+H]+	794.6	25	653.6	Precursor+ -phosphoethanolamine
42	PE(40:6)	[M+H]+	792.6	25	651.5	Precursor+ -phosphoethanolamine
43	PE(40:7)	[M+H]+	790.5	25	649.5	Precursor+ -phosphoethanolamine
44	PE(42:1)	[M+H]+	830.7	25	689.6	Precursor+ -phosphoethanolamine
45	PE(42:6)	[M+H]+	820.6	25	679.6	Precursor+ -phosphoethanolamine
46	PE(42:7)	[M+H]+	818.6	25	677.6	Precursor+ -phosphoethanolamine
47	SM(32:1)	[M+H]+	675.5	36	184.1	[Phosphocholine]+
48	SM(32:2)	[M+H]+	673.5	36	184.1	[Phosphocholine]+
49	SM(34:1)	[M+H]+	703.6	36	184.1	[Phosphocholine]+
50	SM(34:2)	[M+H]+	701.6	36	184.1	[Phosphocholine]+
51	SM(35:1)	[M+H]+	717.6	36	184.1	[Phosphocholine]+
52	SM(36:1)	[M+H]+	731.6	36	184.1	[Phosphocholine]+
53	SM(36:2)	[M+H]+	729.6	36	184.1	[Phosphocholine]+
54	SM(36:3)	[M+H]+	727.6	36	184.1	[Phosphocholine]+
55	SM(37:1)	[M+H]+	745.6	36	184.1	[Phosphocholine]+
56	SM(38:1)	[M+H]+	759.6	36	184.1	[Phosphocholine]+
57	SM(38:2)	[M+H]+	757.6	36	184.1	[Phosphocholine]+
58	SM(38:3)	[M+H]+	755.6	36	184.1	[Phosphocholine]+
59	SM(40:1)	[M+H]+	787.7	36	184.1	[Phosphocholine]+
60	SM(40:2)	[M+H]+	785.7	36	184.1	[Phosphocholine]+
61	SM(41:1)	[M+H]+	801.7	36	184.1	[Phosphocholine]+
62	SM(41:2)	[M+H]+	799.7	36	184.1	[Phosphocholine]+
63	SM(41:3)	[M+H]+	797.7	36	184.1	[Phosphocholine]+
64	SM(42:1)	[M+H]+	815.7	36	184.1	[Phosphocholine]+
65	SM(42:2)	[M+H]+	813.7	36	184.1	[Phosphocholine]+
66	SM(42:3)	[M+H]+	811.7	36	184.1	[Phosphocholine]+
67	SM(42:4)	[M+H]+	809.7	36	184.1	[Phosphocholine]+
68	SM(43:1)	[M+H]+	829.7	36	184.1	[Phosphocholine]+
59	SM(43:2)	[M+H]+	827.7	36	184.1	[Phosphocholine]+
70	SM(43:3)	[M+H]+	825.7	36	184.1	[Phosphocholine]+
71	Cer(d18:0/16:0)	[M+H]+	540.5	29	266.3	Precursor+ -RCOOH -H2O
72	Cer(d18:0/22:0)	[M+H]+	624.6	29	266.3	Precursor+ -RCOOH -H2O
73	Cer(d18:0/24:0)	[M+H]+	652.7	29	266.3	Precursor+ -RCOOH -H2O
74	Cer(d18:0/24:1)	[M+H]+	650.6	29	266.3	Precursor+ -RCOOH -H2O
75	Cer(d18:1/16:0)	[M+H]+	538.5	29	264.3	Precursor+ -RCOOH -H2O
76	Cer(d18:1/18:0)	[M+H]+	566.6	29	264.3	Precursor+ -RCOOH -H2O
77	Cer(d18:1/20:0)	[M+H]+	594.6	29	264.3	Precursor+ -RCOOH -H2O
78	Cer(d18:1/22:0)	[M+H]+	622.6	29	264.3	Precursor+ -RCOOH -H2O
79	Cer(d18:1/23:0)	[M+H]+	636.6	29	264.3	Precursor+ -RCOOH -H2O
80	Cer(d18:1/24:0)	[M+H]+	650.6	29	264.3	Precursor+ -RCOOH -H2O
81	Cer(d18:1/24:1)	[M+H]+	648.6	29	264.3	Precursor+ -RCOOH -H2O
82	Cer(d18:1/25:0)	[M+NH4]+	664.7	29	264.3	Precursor+ -RCOOH -H2O
83	Cer(d18:2/22:0)	[M+H]+	620.6	29	262.3	Precursor+ -RCOOH -H2O
84	Cer(d18:2/23:1)	[M+H]+	632.6	29	262.3	Precursor+ -RCOOH -H2O
85	LPC(16:0)	[M+H]+	496.3	37	184.1	[Phosphocholine]+
86	LPC(16:0e)	[M+H]+	482.4	37	184.1	[Phosphocholine]+
87	LPC(16:0p)	[M+H]+	480.3	37	184.1	[Phosphocholine]+
88	LPC(16:1)	[M+H]+	494.3	37	184.1	[Phosphocholine]+
89	LPC(18:0)	[M+H]+	524.4	37	184.1	[Phosphocholine]+
90	LPC(18:0e)	[M+H]+	510.4	37	184.1	[Phosphocholine]+
91	LPC(18:1)	[M+H]+	522.4	37	184.1	[Phosphocholine]+
92	LPC(18:2)	[M+H]+	520.3	37	184.1	[Phosphocholine]+
93	LPC(20:3)	[M+H]+	546.4	37	184.1	[Phosphocholine]+
94	LPC(20:4)	[M+H]+	544.3	37	184.1	[Phosphocholine]+
95	LPC(22:5)	[M+H]+	570.4	37	184.1	[Phosphocholine]+
96	LPC(22:6)	[M+H]+	568.3	37	184.1	[Phosphocholine]+
97	LPE(16:0)	[M+H]+	454.3	25	313.3	Precursor+ -phosphoethanolamine
98	LPE(18:0)	[M+H]+	482.3	25	341.3	Precursor+ -phosphoethanolamine
99	LPE(18:1)	[M+H]+	480.3	25	339.3	Precursor+ -phosphoethanolamine
100	LPE(18:2)	[M+H]+	478.3	25	337.3	Precursor+ -phosphoethanolamine
101	LPE(20:4)	[M+H]+	502.3	25	361.3	Precursor+ -phosphoethanolamine
102	LPE(22:6)	[M+H]+	526.3	25	385.3	Precursor+ -phosphoethanolamine
103	DG(30:0)	[M+NH4]+	558.5	30	523.5	Precursor+ -H2O -NH3
104	DG(30:1)	[M+NH4]+	556.5	30	521.5	Precursor+ -H2O -NH3
105	DG(32:0)	[M+NH4]+	586.5	30	551.5	Precursor+ -H2O -NH3
106	DG(32:1)	[M+NH4]+	584.5	30	549.5	Precursor+ -H2O -NH3
107	DG(32:2)	[M+NH4]+	582.5	30	547.5	Precursor+ -H2O -NH3
108	DG(34:0)	[M+NH4]+	614.6	30	579.5	Precursor+ -H2O -NH3
109	DG(34:1)	[M+NH4]+	612.6	30	577.5	Precursor+ -H2O -NH3
110	DG(34:2)	[M+NH4]+	610.5	30	575.5	Precursor+ -H2O -NH3
111	DG(34:3)	[M+NH4]+	608.5	30	573.5	Precursor+ -H2O -NH3
112	DG(36:0)	[M+NH4]+	642.6	30	607.6	Precursor+ -H2O -NH3
113	DG(36:1)	[M+NH4]+	640.6	30	605.6	Precursor+ -H2O -NH3
114	DG(36:2)	[M+NH4]+	638.6	30	603.5	Precursor+ -H2O -NH3
115	DG(36:3)	[M+NH4]+	636.6	30	601.5	Precursor+ -H2O -NH3
116	DG(36:4)	[M+NH4]+	634.5	30	599.5	Precursor+ -H2O -NH3
117	DG(38:3)	[M+NH4]+	664.6	30	629.6	Precursor+ -H2O -NH3
118	DG(38:4)	[M+NH4]+	662.6	30	627.5	Precursor+ -H2O -NH3
119	DG(38:5)	[M+NH4]+	660.6	30	625.5	Precursor+ -H2O -NH3
120	DG(38:6)	[M+NH4]+	658.5	30	623.5	Precursor+ -H2O -NH3
121	DG(40:6)	[M+NH4]+	686.6	30	651.5	Precursor+ -H2O -NH3

## Sheet: Table S3
Table S3. List of differentially expressed proteins (DEPs) identified in this study and comparison with our previous transcriptomic data. Proteins with ≥2 unique peptides were identified, and their abundance was calculated from the average MS peak intensity of controls and patients, then normalized based on the mean total protein abundance per group. Statistical significance was set at p ≤ 0.05 u…
Entrez Gene Name	Symbol	ID	Log2 FC	Adj p-value	DEGs in [Morani et al. 2019]
alpha-2-macroglobulin	A2M	P01023	1.69	0.0283
acetyl-CoA acyltransferase 2	ACAA2	P42765	0.398	0.00237
acyl-CoA dehydrogenase very long chain	ACADVL	P49748	-0.318	0.0159
acetyl-CoA acetyltransferase 1	ACAT1	P24752	0.661	0.078	X	-0.887
ATP citrate lyase	ACLY	P53396	-0.444	0.081	X	0.733
aconitase 2	ACO2	Q99798	-0.096	0.26	X	0.622
actin beta	ACTB	P60709	-0.763	0.00258	X	1.799
actin gamma 1	ACTG1	P63261	-1.232	5.41e-08
actin gamma 2, smooth muscle	ACTG2	P63267	0.327	0.0384
actinin alpha 1	ACTN1	P12814	0.088	0.719
actinin alpha 4	ACTN4	O43707	-0.034	0.868	X	1.17
actin related protein 1A	ACTR1A	P61163	-0.669	0.0545	X	1.508
actin related protein 2	ACTR2	P61160	-0.439	0.00167	X	0.981
actin related protein 3	ACTR3	P61158	-0.249	0.00083
alcohol dehydrogenase 5 (class III), chi polypeptide	ADH5	P11766	1.12	7.9e-07	X	0.604
adenosylhomocysteinase	AHCY	P23526	-0.12	0.265
AHNAK nucleoprotein	AHNAK	Q09666	0.52	0.000106	X	-0.84
AHNAK nucleoprotein 2	AHNAK2	Q8IVF2	1.064	0.00238	X	-1.232
alpha 2-HS glycoprotein	AHSG	P02765	0.276	0.362
adenylate kinase 1	AK1	P00568	-0.228	0.0241	X	1.163
A-kinase anchoring protein 12	AKAP12	Q02952	1.441	0.00116
aldo-keto reductase family 1 member C3	AKR1C3	P42330	0.282	0.175	X	0.718
albumin	ALB	P02768	0.027	0.917
activated leukocyte cell adhesion molecule	ALCAM	Q13740	-0.304	0.463	X	-1.53
aldehyde dehydrogenase 18 family member A1	ALDH18A1	P54886	-0.196	0.642	X	0.666
aldehyde dehydrogenase 1 family member B1	ALDH1B1	P30837	-0.136	0.648
aldehyde dehydrogenase 1 family member L1	ALDH1L1	O75891	-0.627	0.0053	X	-3.237
aldolase, fructose-bisphosphate A	ALDOA	P04075	-0.009	0.943
alanyl aminopeptidase, membrane	ANPEP	P15144	0.622	0.000123
annexin A1	ANXA1	P04083	0.288	0.000222
annexin A11	ANXA11	P50995	-0.396	0.147
annexin A2	ANXA2	P07355	0.201	0.0431
annexin A4	ANXA4	P09525	0.716	4.17e-05
annexin A5	ANXA5	P08758	0.748	2.46e-15
annexin A6	ANXA6	P08133	0.299	0.0563
adaptor related protein complex 2 subunit alpha 1	AP2A1	O95782	-0.251	0.00907
adaptor related protein complex 2 subunit beta 1	AP2B1	P63010	0.596	0.31
adenine phosphoribosyltransferase	APRT	P07741	0.359	0.291	X	0.961
archain 1	ARCN1	P48444	-0.629	7.7e-05	X	-0.932
ADP ribosylation factor 1	ARF1	P84077	0.101	0.226
ADP ribosylation factor 4	ARF4	P18085	-0.059	0.598
Rho GDP dissociation inhibitor alpha	ARHGDIA	P52565	0.307	4.52e-05	X	1.573
ADP ribosylation factor like GTPase 6 interacting protein 5	ARL6IP5	O75915	0.638	8.3e-05	X	-0.616
actin related protein 2/3 complex subunit 1B	ARPC1B	O15143	0.031	0.8
actin related protein 2/3 complex subunit 2	ARPC2	O15144	0.764	0.000906
actin related protein 2/3 complex subunit 3	ARPC3	O15145	0.118	0.205
actin related protein 2/3 complex subunit 4	ARPC4	P59998	0.629	1.51e-07	X	1.223
actin related protein 2/3 complex subunit 5	ARPC5	O15511	-0.215	0.0266	X	1.111
asparagine synthetase (glutamine-hydrolyzing)	ASNS	P08243	-0.453	0.099	X	-0.793
5-aminoimidazole-4-carboxamide ribonucleotide formyltransferase/IMP cyclohydrolase	ATIC	P31939	-0.121	0.66
atlastin GTPase 3	ATL3	Q6DD88	-0.528	8.61e-07
antioxidant 1 copper chaperone	ATOX1	O00244	-0.949	0.00339	X	1.326
ATPase sarcoplasmic/endoplasmic reticulum Ca2+ transporting 2	ATP2A2	P16615	0.102	0.256	X	-1.261
ATP synthase F1 subunit alpha	ATP5F1A	P25705	0.123	0.00326
ATP synthase F1 subunit beta	ATP5F1B	P06576	-0.17	0.000266	X	0.588
ATP synthase F1 subunit gamma	ATP5F1C	P36542	-0.102	0.355	X	-0.615
ATP synthase F1 subunit delta	ATP5F1D	P30049	0.383	0.246	X	0.618
ATP synthase peripheral stalk subunit d	ATP5PD	O75947	-0.126	0.0276	X	0.641
ATP synthase peripheral stalk subunit OSCP	ATP5PO	P48047	-0.855	6.64e-09
ATPase H+ transporting V1 subunit A	ATP6V1A	P38606	0.096	0.612
ATPase H+ transporting V1 subunit E1	ATP6V1E1	P36543	0.511	0.00565
BAG cochaperone 2	BAG2	O95816	0.168	0.278
BAF nuclear assembly factor 1	BANF1	O75531	-1.522	5.05e-14	X	1.636
BCL2 associated X, apoptosis regulator	BAX	Q07812	0.065	0.521	X	1.229
biliverdin reductase B	BLVRB	P30043	0.575	0.136	X	-1.689
caldesmon 1	CALD1	Q05682	-0.011	0.961	X	-0.937
calmodulin 1	CALM1	P0DP25	-0.206	0.00618
calreticulin	CALR	P27797	-0.5	1.64e-05	X	-1.906
calumenin	CALU	O43852	0	0.999	X	-1.328
calcium/calmodulin dependent protein kinase II delta	CAMK2D	Q13557	-0.066	0.712	X	-0.949
cullin associated and neddylation dissociated 1	CAND1	Q86VP6	0.392	0.375
calnexin	CANX	P27824	-0.461	1.85e-08	X	-2.235
cyclase associated actin cytoskeleton regulatory protein 1	CAP1	Q01518	0.156	0.173	X	0.678
capping actin protein, gelsolin like	CAPG	P40121	0.602	0.0163
calpain 1	CAPN1	P07384	0.544	0.021
calpain 2	CAPN2	P17655	0.734	2.4e-08
calpain small subunit 1	CAPNS1	P04632	0.253	0.276	X	0.953
capping actin protein of muscle Z-line subunit alpha 1	CAPZA1	P52907	-0.097	0.379
capping actin protein of muscle Z-line subunit alpha 2	CAPZA2	P47755	-0.245	0.000237
capping actin protein of muscle Z-line subunit beta	CAPZB	P47756	0.054	0.335	X	0.599
cysteinyl-tRNA synthetase 1	CARS1	P49589	-0.051	0.756
caveolin 1	CAV1	Q03135	0.796	8.02e-06
caveolae associated protein 1	CAVIN1	Q6NZI2	0.849	2.75e-09
caveolae associated protein 3	CAVIN3	Q969G5	0.089	0.351
carbonyl reductase 1	CBR1	P16152	-0.052	0.558	X	0.808
chaperonin containing TCP1 subunit 2	CCT2	P78371	-0.226	0.0128
chaperonin containing TCP1 subunit 3	CCT3	P49368	-0.417	0.000269	X	0.905
chaperonin containing TCP1 subunit 4	CCT4	P50991	0.137	0.241	X	0.743
chaperonin containing TCP1 subunit 5	CCT5	P48643	-0.283	0.000301	X	0.887
chaperonin containing TCP1 subunit 6A	CCT6A	P40227	-0.277	0.0356
chaperonin containing TCP1 subunit 7	CCT7	Q99832	-0.275	0.139	X	1.923
chaperonin containing TCP1 subunit 8	CCT8	P50990	-0.155	0.054
CD44 molecule (Indian blood group)	CD44	P16070	-0.134	0.354	X	-1.47
CD59 molecule (CD59 blood group)	CD59	P13987	0.117	0.292
CD63 molecule	CD63	P08962	1.398	0.000254	X	0.692
CD81 molecule	CD81	P60033	0.371	0.0339	X	1.033
cell division cycle 42	CDC42	P60953	-0.329	0.18
cofilin 1	CFL1	P23528	-0.459	4.47e-06	X	1.748
cofilin 2	CFL2	Q9Y281	-0.175	0.257
cytoskeleton associated protein 4	CKAP4	Q07065	-0.772	5.26e-06
creatine kinase B	CKB	P12277	-1.534	3.06e-10	X	0.716
chloride intracellular channel 1	CLIC1	O00299	-0.416	5.36e-11
chloride intracellular channel 4	CLIC4	Q9Y696	-0.394	4.88e-05	X	-0.616
clathrin light chain A	CLTA	P09496	-0.279	9.87e-06
clathrin light chain B	CLTB	P09497	2.151	0.0053	X	1.066
clathrin heavy chain	CLTC	Q00610	-0.129	0.485
cytidine/uridine monophosphate kinase 1	CMPK1	P30085	-0.542	0.0473
calponin 1	CNN1	P51911	0.499	0.21
calponin 2	CNN2	Q99439	-0.121	0.728	X	-2.239
calponin 3	CNN3	Q15417	0.974	0.0745
collagen type XII alpha 1 chain	COL12A1	Q99715	1.362	0.00617
collagen type I alpha 1 chain	COL1A1	P02452	-0.428	0.0834	X	3.033
collagen type I alpha 2 chain	COL1A2	P08123	-0.451	0.0172
collagen type VI alpha 1 chain	COL6A1	P12109	0.034	0.838	X	-1.732
collagen type VI alpha 2 chain	COL6A2	P12110	-0.249	0.105	X	-1.105
collagen type VI alpha 3 chain	COL6A3	P12111	0.705	0.00362	X	-1.55
COPI coat complex subunit alpha	COPA	P53621	-0.179	0.614	X	-0.739
COPI coat complex subunit beta 1	COPB1	P53618	-0.245	0.365	X	-1.175
COPI coat complex subunit beta 2	COPB2	P35606	-0.186	0.143	X	-0.778
COPI coat complex subunit gamma 1	COPG1	Q9Y678	-0.542	5.36e-07
coronin 1C	CORO1C	Q9ULV4	0.062	0.283
cytochrome c oxidase subunit 6B1	COX6B1	P14854	-0.025	0.806	X	1.025
copine 3	CPNE3	O75131	-0.127	0.538	X	-0.648
cartilage associated protein	CRTAP	O75718	-1.196	4.24e-10	X	-0.685
crystallin alpha B	CRYAB	P02511	0.149	0.631	X	-4.232
citrate synthase	CS	O75390	0.112	0.393
cysteine and glycine rich protein 1	CSRP1	P21291	-0.038	0.863
cystatin B	CSTB	P04080	0.23	0.522	X	0.745
catenin alpha 1	CTNNA1	P35221	-0.113	0.626
cathepsin A	CTSA	P10619	1.363	1.91e-05
cathepsin B	CTSB	P07858	0.678	0.0276
cathepsin D	CTSD	P07339	0.089	0.772
cathepsin K	CTSK	P43235	1.088	0.00759
cortactin	CTTN	Q14247	0.294	0.2
cutA divalent cation tolerance homolog	CUTA	O60888	-0.235	0.123	X	0.797
cytochrome b5 reductase 3	CYB5R3	P00387	0.58	0.000255
cytochrome b reductase 1	CYBRD1	Q53TN4	-0.746	0.249
cytochrome c, somatic	CYCS	P99999	-0.502	7.3e-06	X	0.993
aspartyl-tRNA synthetase 1	DARS1	P14868	0.676	0.151
diazepam binding inhibitor, acyl-CoA binding protein	DBI	P07108	0.306	0.343	X	0.968
drebrin 1	DBN1	Q16643	-0.934	3.71e-08	X	0.775
dynactin subunit 2	DCTN2	Q13561	0.016	0.922
DDAH family member 2, ADMA-independent	DDAH2	O95865	-0.03	0.847
dolichyl-diphosphooligosaccharide--protein glycosyltransferase non-catalytic subunit	DDOST	P39656	-0.29	0.000493	X	-0.924
D-dopachrome tautomerase	DDT	P30046	-0.273	0.039	X	0.883
DExD-box helicase 39B	DDX39B	Q13838	-0.475	2.25e-07
DEAD-box helicase 5	DDX5	P17844	-0.616	7.03e-05	X	1.07
DExH-box helicase 9	DHX9	Q08211	-0.455	1.27e-05	X	1.393
dihydrolipoamide dehydrogenase	DLD	P09622	-0.224	0.284	X	-0.854
dihydrolipoamide S-succinyltransferase	DLST	P36957	0.594	1.88e-06
dipeptidyl peptidase 4	DPP4	P27487	0.407	0.219
dihydropyrimidinase like 2	DPYSL2	Q16555	-0.244	0.0402
destrin, actin depolymerizing factor	DSTN	P60981	0.204	0.353
dynein cytoplasmic 1 heavy chain 1	DYNC1H1	Q14204	-0.089	0.189
dynein cytoplasmic 1 light intermediate chain 2	DYNC1LI2	O43237	0.127	0.568
enoyl-CoA hydratase, short chain 1	ECHS1	P30084	0.356	0.515	X	0.719
early endosome antigen 1	EEA1	Q15075	-0.469	0.335
eukaryotic translation elongation factor 1 alpha 1	EEF1A1	P68104	-0.375	7.92e-05
eukaryotic translation elongation factor 1 beta 2	EEF1B2	P24534	-0.695	1.84e-07
eukaryotic translation elongation factor 1 delta	EEF1D	P29692	-0.748	1.76e-13
eukaryotic translation elongation factor 1 gamma	EEF1G	P26641	-0.485	4.01e-06
eukaryotic translation elongation factor 2	EEF2	P13639	-0.177	0.27	X	-0.653
EH domain containing 1	EHD1	Q9H4M9	-0.234	0.00809
EH domain containing 2	EHD2	Q9NZN4	0.279	0.0192
eukaryotic translation initiation factor 2 subunit alpha	EIF2S1	P05198	-0.65	0.17
eukaryotic translation initiation factor 2 subunit gamma	EIF2S3	P41091	-0.66	1.49e-06	X	-1.159
eukaryotic translation initiation factor 3 subunit C	EIF3C	Q99613	-0.227	0.0795
eukaryotic translation initiation factor 3 subunit E	EIF3E	P60228	-0.189	0.156	X	-1.418
eukaryotic translation initiation factor 3 subunit F	EIF3F	O00303	-0.664	1.66e-07
eukaryotic translation initiation factor 4A1	EIF4A1	P60842	-0.585	5.98e-08
eukaryotic translation initiation factor 4H	EIF4H	Q15056	0.808	0.000161
eukaryotic translation initiation factor 5A	EIF5A	P63241	-1.006	8.06e-13	X	1.519
enolase 1	ENO1	P06733	-0.371	0.000677	X	1.362
epoxide hydrolase 1	EPHX1	P07099	0.369	0.00995	X	-0.789
glutamyl-prolyl-tRNA synthetase 1	EPRS1	P07814	-0.709	8.88e-07	X	-1.046
ERH mRNA splicing and mitosis factor	ERH	P84090	-0.44	5.09e-08	X	0.657
endoplasmic reticulum protein 29	ERP29	P30040	-0.206	0.00551	X	-0.737
endoplasmic reticulum protein 44	ERP44	Q9BS26	-0.37	0.04	X	-1.709
esterase D	ESD	P10768	0.132	0.425
extended synaptotagmin 1	ESYT1	Q9BSJ8	0.281	0.0146
electron transfer flavoprotein subunit beta	ETFB	P38117	-0.004	0.953
ezrin	EZR	P15311	-0.639	0.00102	X	1.039
family with sequence similarity 114 member A1	FAM114A1	Q8IWE2	-0.182	0.00834	X	-1.165
FAM3 metabolism regulating signaling molecule C	FAM3C	Q92520	-0.509	0.139	X	-1.901
fatty acid synthase	FASN	P49327	0.24	0.117	X	1.23
FAU ubiquitin like and ribosomal protein S30 fusion	FAU	P62861	-0.152	0.0125	X	0.713
farnesyl diphosphate synthase	FDPS	P14324	0.458	0.0741	X	1.889
FERM domain containing kindlin 2	FERMT2	Q96AC1	0.353	0.271	X	-0.955
four and a half LIM domains 1	FHL1	Q13642	1.099	9.5e-05
FKBP prolyl isomerase 10	FKBP10	Q96AY3	0.134	0.811	X	-0.676
FKBP prolyl isomerase 2	FKBP2	P26885	-0.149	0.0932
FKBP prolyl isomerase 3	FKBP3	Q00688	1.274	0.066
FKBP prolyl isomerase 9	FKBP9	O95302	0.556	0.00908
filamin A	FLNA	P21333	-0.129	0.612
filamin B	FLNB	O75369	-0.007	0.975
filamin C	FLNC	Q14315	-0.616	0.000239	X	-1.504
flotillin 1	FLOT1	O75955	0.361	0.12
fibronectin 1	FN1	P02751	-0.107	0.553	X	6.247
fascin actin-bundling protein 1	FSCN1	Q16658	-0.351	0.0115	X	0.979
follistatin like 1	FSTL1	Q12841	-1.033	2.01e-07
ferritin light chain	FTL	P02792	1.25	1.58e-06
glucose-6-phosphate dehydrogenase	G6PD	P11413	-0.125	0.642	X	0.926
glucosidase II alpha subunit	GANAB	Q14697	-0.303	0.000686
glyceraldehyde-3-phosphate dehydrogenase	GAPDH	P04406	-0.671	1.08e-11
glycyl-tRNA synthetase 1	GARS1	P41250	-0.239	0.567	X	-1.055
glucosylceramidase beta 1	GBA1	P04062	0.463	0.0112
1,4-alpha-glucan branching enzyme 1	GBE1	Q04446	0.603	0.148	X	-0.741
GDP dissociation inhibitor 2	GDI2	P50395	0.149	0.238	X	-1.234
glutamine--fructose-6-phosphate transaminase 1	GFPT1	Q06210	-0.591	1.66e-07	X	-1.514
golgi glycoprotein 1	GLG1	Q92896	-0.628	2.65e-05
glyoxalase I	GLO1	Q04760	-0.555	0.00505
glutaminase	GLS	O94925	-0.003	0.991
glutamate dehydrogenase 1	GLUD1	P00367	0.462	0.000952
G protein subunit alpha i2	GNAI2	P04899	0.153	0.152
G protein subunit beta 1	GNB1	P62873	0.686	2.91e-05
G protein subunit gamma 12	GNG12	Q9UBI6	-0.073	0.457
glucosamine (N-acetyl)-6-sulfatase	GNS	P15586	0.189	0.419	X	-1.054
glucose-6-phosphate isomerase	GPI	P06744	0.006	0.975	X	0.894
gelsolin	GSN	P06396	0.357	0.0216
glutathione S-transferase mu 1	GSTM1	P09488	-0.597	0.0575
glutathione S-transferase omega 1	GSTO1	P78417	0.226	0.0056	X	0.803
glutathione S-transferase pi 1	GSTP1	P09211	-0.412	0.000529	X	1.57
H1.3 linker histone, cluster member	H1-3	P16402	1.164	2.56e-05
H1.5 linker histone, cluster member	H1-5	P16401	0.478	0.00741
H2A clustered histone 1	H2AC1	Q96QV6	0.092	0.436
H2A.Z variant histone 2	H2AZ2	Q71UI9	0.8	0.00038	X	0.991
H3 clustered histone 15	H3C15	HIST2H3A	0.268	0.0918
H4 clustered histone 1	H4C1	H4C1	0.123	0.124
hydroxyacyl-CoA dehydrogenase trifunctional multienzyme complex subunit alpha	HADHA	P40939	0.417	0.0125
hydroxyacyl-CoA dehydrogenase trifunctional multienzyme complex subunit beta	HADHB	P55084	0.497	4.31e-05
hemoglobin subunit gamma 2	HBG2	P69892	-0.415	0.025
heparin binding growth factor	HDGF	P51858	-0.38	0.0418	X	1.143
high density lipoprotein binding protein	HDLBP	Q00341	-0.818	3.79e-09	X	-1.321
heme binding protein 1	HEBP1	Q9NRV9	1.537	0.115	X	-0.943
HECT domain E3 ubiquitin protein ligase 4	HECTD4	Q9Y4D8	0.43	0.113
histidine triad nucleotide binding protein 1	HINT1	P49773	0.128	0.247	X	0.722
hexokinase 1	HK1	P19367	0.628	9.41e-05	X	0.77
major histocompatibility complex, class I, C	HLA-C	P30504	0.352	0.00604	X	-2.276
high mobility group AT-hook 1	HMGA1	P17096	0.499	0.257
high mobility group box 1	HMGB1	P09429	-0.961	1.03e-06
heterogeneous nuclear ribonucleoprotein A1	HNRNPA1	P09651	-0.631	2.3e-09
heterogeneous nuclear ribonucleoprotein A2/B1	HNRNPA2B1	P22626	-0.283	1.52e-06	X	1.473
heterogeneous nuclear ribonucleoprotein A3	HNRNPA3	P51991	-0.629	4.86e-15
heterogeneous nuclear ribonucleoprotein A/B	HNRNPAB	Q99729	-2.003	2.06e-14	X	1.553
heterogeneous nuclear ribonucleoprotein D	HNRNPD	Q14103	-0.304	6.09e-06	X	1.064
heterogeneous nuclear ribonucleoprotein D like	HNRNPDL	O14979	-0.485	6.92e-07	X	0.594
heterogeneous nuclear ribonucleoprotein F	HNRNPF	P52597	-0.49	0.0152
heterogeneous nuclear ribonucleoprotein H1	HNRNPH1	P31943	-0.464	0.00279	X	0.587
heterogeneous nuclear ribonucleoprotein H3	HNRNPH3	P31942	-0.571	0.375
heterogeneous nuclear ribonucleoprotein K	HNRNPK	P61978	-0.747	7.93e-07
heterogeneous nuclear ribonucleoprotein L	HNRNPL	P14866	0.083	0.794	X	1.052
heterogeneous nuclear ribonucleoprotein M	HNRNPM	P52272	-0.202	0.00703	X	1.758
heterogeneous nuclear ribonucleoprotein R	HNRNPR	O43390	-0.182	0.217	X	1.055
heterogeneous nuclear ribonucleoprotein U	HNRNPU	Q00839	-0.122	0.276	X	0.967
heterogeneous nuclear ribonucleoprotein U like 2	HNRNPUL2	Q1KMD3	0.199	0.119	X	0.974
heat shock protein 90 alpha family class A member 1	HSP90AA1	P07900	-0.349	1.79e-05	X	0.82
heat shock protein 90 alpha family class B member 1	HSP90AB1	P08238	-0.057	0.732	X	0.674
heat shock protein 90 beta family member 1	HSP90B1	P14625	-0.453	5.57e-05	X	-3.712
heat shock protein family A (Hsp70) member 1A	HSPA1A/HSPA1B	P0DMV9	-0.213	0.239	X	1.956
heat shock protein family A (Hsp70) member 4	HSPA4	P34932	0.145	0.066
heat shock protein family A (Hsp70) member 5	HSPA5	P11021	-0.691	4.94e-09	X	-3.749
heat shock protein family A (Hsp70) member 8	HSPA8	P11142	-0.899	1.8e-17	X	0.646
heat shock protein family A (Hsp70) member 9	HSPA9	P38646	-0.167	0.00798	X	-0.589
heat shock protein family B (small) member 1	HSPB1	P04792	-0.63	0.000494	X	1.97
heat shock protein family B (small) member 6	HSPB6	O14558	0.125	0.538
heat shock protein family B (small) member 7	HSPB7	Q9UBY9	-0.483	0.1	X	-4.106
heat shock protein family D (Hsp60) member 1	HSPD1	P10809	-0.095	0.495
heat shock protein family E (Hsp10) member 1	HSPE1	P61604	-0.04	0.897	X	1.583
hypoxia up-regulated 1	HYOU1	Q9Y4L1	-0.107	0.797	X	-3.564
isoleucyl-tRNA synthetase 1	IARS1	P41252	-0.688	0.000131	X	-0.92
isocitrate dehydrogenase (NADP(+)) 1	IDH1	O75874	0.197	0.152	X	-1.855
isocitrate dehydrogenase (NADP(+)) 2	IDH2	P48735	0.475	0.00212	X	0.969
IKBKB interacting protein	IKBIP	Q70UQ0	-0.767	0.00121	X	-0.645
interleukin enhancer binding factor 2	ILF2	Q12905	0.004	0.964	X	0.739
interleukin enhancer binding factor 3	ILF3	Q12906	1.253	0.00933	X	1.092
importin 5	IPO5	O00410	-0.201	0.042
importin 7	IPO7	O95373	0.233	0.608	X	-0.775
IQ motif containing GTPase activating protein 1	IQGAP1	P46940	0.143	0.518
integrin subunit alpha 5	ITGA5	P08648	-0.194	0.4	X	-1.126
integrin subunit beta 1	ITGB1	P05556	-0.468	2.88e-05	X	-0.913
inter-alpha-trypsin inhibitor heavy chain 3	ITIH3	Q06033	-0.562	0.00122
KH-type splicing regulatory protein	KHSRP	Q92945	-0.324	0.424	X	0.755
kinesin family member 5A	KIF5A	Q12840	0.472	0.38
karyopherin subunit alpha 3	KPNA3	O00505	-0.532	7.06e-05
karyopherin subunit beta 1	KPNB1	Q14974	-0.052	0.871
keratin 6C	KRT6C	P48668	1.741	0.202
lysosomal associated membrane protein 1	LAMP1	P11279	1.24	2.52e-06
lysosomal associated membrane protein 2	LAMP2	P13473	1.969	2.88e-09	X	-0.617
late endosomal/lysosomal adaptor, MAPK and MTOR activator 1	LAMTOR1	Q6IAA8	0.561	2.59e-05	X	0.85
late endosomal/lysosomal adaptor, MAPK and MTOR activator 5	LAMTOR5	O43504	-0.005	0.985	X	1.012
LIM and SH3 protein 1	LASP1	Q14847	-0.161	0.32
lactate dehydrogenase A	LDHA	P00338	-0.215	0.24
lactate dehydrogenase B	LDHB	P07195	-0.258	0.0134
galectin 1	LGALS1	P09382	-0.166	0.0165	X	0.691
galectin 3	LGALS3	P17931	0.305	0.0659	X	-1.433
LIM domain and actin binding 1	LIMA1	Q9UHB6	-0.234	0.504
LIM zinc finger domain containing 1	LIMS1	P48059	-0.17	0.45	X	-0.64
lectin, mannose binding 2	LMAN2	Q12907	0.001	0.996
LIM and cysteine rich domains 1	LMCD1	Q9NZU5	0.316	0.173
lamin A/C	LMNA	P02545	-0.011	0.878
lamin B2	LMNB2	Q03252	-0.074	0.793	X	2.207
LIM domain 7	LMO7	Q8WWI1	-0.753	2.29e-08
LDL receptor related protein 1	LRP1	Q07954	-0.116	0.425	X	-1.885
LDL receptor related protein associated protein 1	LRPAP1	P30533	0.685	0.00784
leucine rich repeat containing 59	LRRC59	Q96AG4	-1.066	4.16e-16	X	0.663
macroH2A.1 histone	MACROH2A1	O75367	-0.361	0.00291	X	1.366
mesencephalic astrocyte derived neurotrophic factor	MANF	P55145	-0.766	0.000206	X	-2.458
microtubule associated protein 1B	MAP1B	P46821	-0.209	0.332	X	-0.708
microtubule associated protein 4	MAP4	P27816	-0.095	0.132
malate dehydrogenase 1	MDH1	P40925	0.06	0.459	X	0.715
malate dehydrogenase 2	MDH2	P40926	0.073	0.25	X	0.815
microsomal glutathione S-transferase 1	MGST1	P10620	0.607	0.0337
macrophage migration inhibitory factor	MIF	P14174	-0.63	1.08e-05	X	1.216
membrane metalloendopeptidase	MME	P08473	0.179	0.515
matrix metallopeptidase 14	MMP14	P50281	1.899	6.27e-05	X	1.384
mannose receptor C type 2	MRC2	Q9UBG0	-1.343	2.49e-10
moesin	MSN	P26038	-0.207	0.304	X	5.753
cytochrome c oxidase subunit II	MT-CO2	MT-CO2	0.244	0.005	X	-0.872
methylenetetrahydrofolate dehydrogenase, cyclohydrolase and formyltetrahydrofolate synthetase 1	MTHFD1	P11586	-0.207	0.296	X	1.29
myotrophin	MTPN	P58546	-0.058	0.679
major vault protein	MVP	Q14764	0.245	0.000476	X	-0.93
myeloid derived growth factor	MYDGF	Q969H8	-0.257	0.133	X	-1.096
myosin heavy chain 9	MYH9	P35579	0.035	0.899	X	0.764
myosin light chain 12A	MYL12A	P19105	0.171	0.535
myosin light chain 6	MYL6	P60660	-0.153	0.454	X	1.196
myosin light chain 9	MYL9	P24844	-0.372	0.132
myosin light chain kinase	MYLK	Q15746	0.34	0.328	X	1.871
myosin IB	MYO1B	O43795	-0.168	0.348
myosin IC	MYO1C	O00159	0.816	0.0584
myosin ID	MYO1D	O94832	-0.098	0.629
myoferlin	MYOF	Q9NZM1	-0.5	0.00252
nascent polypeptide associated complex subunit alpha	NACA	E9PAV3	-0.496	2.37e-05
N-acetylglucosamine kinase	NAGK	Q9UJ70	-0.063	0.611	X	1.509
nucleosome assembly protein 1 like 1	NAP1L1	P55209	-0.666	1.5e-08	X	-0.874
asparaginyl-tRNA synthetase 1	NARS1	O43776	0.024	0.884	X	-0.613
nucleolin	NCL	P19338	-0.757	4.02e-11
nicastrin	NCSTN	Q92542	0.427	0.00882
NADH:ubiquinone oxidoreductase core subunit S7	NDUFS7	O75251	0.343	0.31	X	1.348
NEDD8 ubiquitin like modifier	NEDD8	Q15843	-0.475	0.00276	X	1.007
NIMA related kinase 7	NEK7	Q8TDX7	-0.034	0.869	X	-1.444
niban apoptosis regulator 2	NIBAN2	Q96TA1	-0.69	5.37e-05	X	0.743
NME/NM23 nucleoside diphosphate kinase 2	NME2	P22392	-0.45	5.39e-06
NPC intracellular cholesterol transporter 1	NPC1	O15118	0.546	0.0319	X	-1.038
nucleophosmin 1	NPM1	P06748	-0.227	0.0295	X	-0.709
neuroplastin	NPTN	Q9Y639	0.39	0.00602
NAD(P)H quinone dehydrogenase 1	NQO1	P15559	-0.697	0.047	X	0.65
N-ethylmaleimide sensitive factor, vesicle fusing ATPase	NSF	P46459	-0.295	0.575
5'-nucleotidase ecto	NT5E	P21589	0.554	0.00744
nucleobindin 1	NUCB1	Q02818	-0.528	5.39e-05	X	-1.112
nucleobindin 2	NUCB2	P80303	-0.282	0.00646	X	-3.679
oxoglutarate dehydrogenase	OGDH	Q02218	-0.234	0.194
oligosaccharyltransferase complex non-catalytic subunit	OSTC	Q9NRP0	-0.291	0.00232	X	-1.615
OTU deubiquitinase, ubiquitin aldehyde binding 1	OTUB1	Q96FW1	-0.719	3.4e-08	X	1.071
prolyl 4-hydroxylase subunit alpha 1	P4HA1	P13674	-0.769	8.18e-06
prolyl 4-hydroxylase subunit alpha 2	P4HA2	O15460	-1.223	1.67e-06	X	-2.857
prolyl 4-hydroxylase subunit beta	P4HB	P07237	-0.677	3.01e-09	X	-1.31
poly(A) binding protein cytoplasmic 1	PABPC1	P11940	-0.691	8e-07	X	-1.069
platelet activating factor acetylhydrolase 1b catalytic subunit 2	PAFAH1B2	P68402	-0.306	0.0155
PALM2 and AKAP2 fusion	PALM2AKAP2	Q9Y2D5	0.547	0.0353
Parkinsonism associated deglycase	PARK7	Q99497	-0.302	0.000299	X	0.745
parvin alpha	PARVA	Q9NVD7	0.15	0.562
poly(rC) binding protein 1	PCBP1	Q15365	-0.525	1.1e-11	X	1.588
poly(rC) binding protein 2	PCBP2	Q15366	-0.921	8.95e-12
phosphoenolpyruvate carboxykinase 2, mitochondrial	PCK2	Q16822	-0.653	0.00371	X	-1.237
proliferating cell nuclear antigen	PCNA	P12004	-1.364	2.85e-09	X	2.529
PDGFA associated protein 1	PDAP1	Q13442	-0.119	0.502	X	0.932
programmed cell death 5	PDCD5	O14737	-0.005	0.971
programmed cell death 6 interacting protein	PDCD6IP	Q8WUM4	-0.081	0.523
protein disulfide isomerase family A member 3	PDIA3	P30101	-0.356	0.000275	X	-1.798
protein disulfide isomerase family A member 4	PDIA4	P13667	-0.309	0.0508	X	-3.046
protein disulfide isomerase family A member 6	PDIA6	Q15084	-0.516	1.05e-05	X	-2.12
PDZ and LIM domain 5	PDLIM5	Q96HC4	-0.798	8.86e-05	X	-1.356
PDZ and LIM domain 7	PDLIM7	Q9NR12	1.092	0.266
proliferation and apoptosis adaptor protein 15	PEA15	Q15121	0.001	0.99	X	1.043
phosphatidylethanolamine binding protein 1	PEBP1	P30086	0.388	1.29e-06	X	1.102
prefoldin subunit 2	PFDN2	Q9UHV9	-0.614	2.78e-05	X	1.158
profilin 1	PFN1	P07737	0.073	0.426	X	1.295
phosphoglycerate mutase 1	PGAM1	P18669	-0.471	3.55e-05	X	1.59
phosphogluconate dehydrogenase	PGD	P52209	0.724	0.0169	X	0.657
phosphoglycerate kinase 1	PGK1	P00558	0.16	0.258	X	0.979
phosphoglucomutase 1	PGM1	P36871	-0.601	0.00134	X	1.163
progesterone receptor membrane component 1	PGRMC1	O00264	-0.226	0.214
progesterone receptor membrane component 2	PGRMC2	O15173	-0.149	0.483	X	-0.675
prohibitin 1	PHB1	P35232	-0.312	0.000191	X	1.727
prohibitin 2	PHB2	Q99623	0.143	0.491
phosphoglycerate dehydrogenase	PHGDH	O43175	-0.721	0.000515
pyruvate kinase M1/2	PKM	P14618	-0.178	0.103	X	1.437
plectin	PLEC	Q15149	-0.759	4.81e-12
perilipin 3	PLIN3	O60664	-0.215	0.00965
procollagen-lysine,2-oxoglutarate 5-dioxygenase 1	PLOD1	Q02809	-0.763	3.04e-06	X	-0.656
phospholipid phosphatase 3	PLPP3	O14495	0.68	0.0556
plastin 3	PLS3	P13797	0.712	3.06e-08
peptidylprolyl isomerase A	PPIA	P62937	-0.232	0.0015
peptidylprolyl isomerase B	PPIB	P23284	-0.536	1.32e-07	X	-0.837
protein phosphatase 1 catalytic subunit beta	PPP1CB	P62140	-0.12	0.358	X	-0.612
protein phosphatase 2 catalytic subunit alpha	PPP2CA	P67775	-0.277	0.00147
protein phosphatase 2 scaffold subunit Aalpha	PPP2R1A	P30153	-0.345	0.000373	X	0.944
PRA1 domain family member 2	PRAF2	O60831	-1.013	3.44e-13
peroxiredoxin 1	PRDX1	Q06830	-0.243	9.05e-05	X	1.253
peroxiredoxin 2	PRDX2	P32119	-1.37	0.0193	X	1.128
peroxiredoxin 3	PRDX3	P30048	0.364	0.000321
peroxiredoxin 4	PRDX4	Q13162	-0.492	0.000752
peroxiredoxin 5	PRDX5	P30044	0.039	0.724	X	0.594
peroxiredoxin 6	PRDX6	P30041	-0.123	0.405
protein kinase cAMP-dependent type I regulatory subunit alpha	PRKAR1A	P10644	-0.417	0.00153
protein kinase C substrate 80K-H	PRKCSH	P14314	-0.396	6.41e-08
phosphoribosyl pyrophosphate synthetase 1	PRPS1	P60891	-1.556	2.55e-14	X	0.783
prosaposin	PSAP	P07602	1.324	3.81e-08	X	-0.931
phosphoserine aminotransferase 1	PSAT1	Q9Y617	-0.719	0.00287	X	-0.856
proteasome 20S subunit alpha 1	PSMA1	P25786	-0.196	0.02
proteasome 20S subunit alpha 4	PSMA4	P25789	0.346	0.139
proteasome 20S subunit alpha 5	PSMA5	P28066	-0.988	5.92e-08
proteasome 20S subunit alpha 6	PSMA6	P60900	0.387	0.0313
proteasome 20S subunit alpha 7	PSMA7	O14818	0.398	0.307	X	1.242
proteasome 20S subunit beta 2	PSMB2	P49721	0.603	0.337	X	1.15
proteasome 26S subunit, ATPase 1	PSMC1	P62191	-0.269	0.288
proteasome 26S subunit, ATPase 3	PSMC3	P17980	-0.373	1.51e-05	X	1.678
proteasome 26S subunit, ATPase 6	PSMC6	P62333	0.337	0.112
proteasome 26S subunit, non-ATPase 11	PSMD11	O00231	-0.132	0.114	X	1.015
proteasome 26S subunit ubiquitin receptor, non-ATPase 2	PSMD2	Q13200	0.137	0.548	X	1.896
proteasome 26S subunit, non-ATPase 3	PSMD3	O43242	0.439	0.26	X	1.074
proteasome activator subunit 1	PSME1	Q06323	-0.588	0.000611
polypyrimidine tract binding protein 1	PTBP1	P26599	-0.719	0.000167	X	1.153
prostaglandin E synthase 3	PTGES3	Q15185	-0.399	0.000199	X	0.758
parathymosin	PTMS	P20962	-0.501	0.0146	X	0.614
pentraxin 3	PTX3	P26022	0.673	0.235	X	8.555
glycogen phosphorylase B	PYGB	P11216	0.782	0.00242
PZP alpha-2-macroglobulin like	PZP	P20742	2.598	0.0073
RAB10, member RAS oncogene family	RAB10	P61026	0.046	0.395
RAB11B, member RAS oncogene family	RAB11B	Q15907	0.177	0.508	X	0.918
RAB14, member RAS oncogene family	RAB14	P61106	0.861	0.000338
RAB1B, member RAS oncogene family	RAB1B	Q9H0U4	-0.241	0.0115	X	1.18
RAB21, member RAS oncogene family	RAB21	Q9UL25	-0.11	0.469
RAB2A, member RAS oncogene family	RAB2A	P61019	-1.471	3.48e-06
RAB5C, member RAS oncogene family	RAB5C	P51148	0.181	0.665	X	1.179
RAB7A, member RAS oncogene family	RAB7A	P51149	0.458	8.65e-10
Rac family small GTPase 1	RAC1	P63000	0.353	0.00619
receptor for activated C kinase 1	RACK1	P63244	-0.26	0.000494
RAD23 homolog B, nucleotide excision repair protein	RAD23B	P54727	-0.098	0.733
RAN, member RAS oncogene family	RAN	P62826	-0.041	0.655	X	0.774
RAP1B, member of RAS oncogene family	RAP1B	P61224	0.429	0.00428
arginyl-tRNA synthetase 1	RARS1	P54136	-0.16	0.543
RNA binding motif protein 14	RBM14	Q96PK6	1.255	0.0176	X	1.564
reticulocalbin 1	RCN1	Q15293	0.304	0.0214	X	-0.904
reticulocalbin 3	RCN3	Q96D15	-0.655	0.00454
RNA exonuclease 2	REXO2	Q9Y3B8	-0.073	0.68
ras homolog family member A	RHOA	P61586	0.389	5.63e-07
ribonuclease/angiogenin inhibitor 1	RNH1	P13489	0.127	0.0941
arginyl aminopeptidase	RNPEP	Q9H4A4	0.266	0.0479	X	0.791
ribosomal protein L10	RPL10	P27635	-0.37	6.27e-06
ribosomal protein L10a	RPL10A	P62906	-0.524	5.59e-05
ribosomal protein L11	RPL11	P62913	-0.566	4.95e-11
ribosomal protein L12	RPL12	P30050	-0.557	1.59e-09
ribosomal protein L13	RPL13	P26373	-0.14	0.00505
ribosomal protein L13a	RPL13A	P40429	0.186	0.425
ribosomal protein L14	RPL14	P50914	-0.192	0.00972
ribosomal protein L15	RPL15	P61313	0.732	1.99e-10
ribosomal protein L17	RPL17	P18621	-0.256	0.00409
ribosomal protein L18	RPL18	Q07020	0.489	1.02e-08
ribosomal protein L19	RPL19	P84098	-0.112	0.486
ribosomal protein L22	RPL22	P35268	0.151	0.37
ribosomal protein L23	RPL23	P62829	-0.678	1.07e-06
ribosomal protein L23a	RPL23A	P62750	-0.771	0.00264
ribosomal protein L24	RPL24	P83731	-0.358	0.00373
ribosomal protein L27	RPL27	P61353	0.36	0.299
ribosomal protein L27a	RPL27A	P46776	0.565	0.00578
ribosomal protein L28	RPL28	P46779	0.207	0.76
ribosomal protein L29	RPL29	P47914	1.188	0.288
ribosomal protein L3	RPL3	P39023	-0.336	0.364
ribosomal protein L30	RPL30	P62888	-0.047	0.63
ribosomal protein L31	RPL31	P62899	-0.71	3.75e-10
ribosomal protein L4	RPL4	P36578	0.22	0.0017
ribosomal protein L5	RPL5	P46777	-0.277	0.235	X	-0.669
ribosomal protein L6	RPL6	Q02878	0.049	0.823
ribosomal protein L7	RPL7	P18124	0.592	0.0562
ribosomal protein L7a	RPL7A	P62424	0.222	0.331
ribosomal protein L8	RPL8	P62917	0.127	0.609
ribosomal protein L9	RPL9	P32969	-0.601	2.72e-09
ribosomal protein lateral stalk subunit P0	RPLP0	P05388	-0.275	0.317
ribosomal protein lateral stalk subunit P1	RPLP1	P05386	-0.827	5.44e-09
ribosomal protein lateral stalk subunit P2	RPLP2	P05387	-0.599	2.81e-09	X	0.682
ribophorin I	RPN1	P04843	-0.363	0.000875	X	-0.873
ribophorin II	RPN2	P04844	0.07	0.465	X	-0.87
ribosomal protein S10	RPS10	P46783	-0.727	6.86e-10	X	0.679
ribosomal protein S12	RPS12	P25398	-0.732	2.66e-08
ribosomal protein S13	RPS13	P62277	-0.122	0.284
ribosomal protein S15a	RPS15A	P62244	-0.435	1.05e-07
ribosomal protein S16	RPS16	P62249	-0.092	0.201
ribosomal protein S17	RPS17	P08708	-0.337	0.00137
ribosomal protein S18	RPS18	P62269	-0.415	0.00227
ribosomal protein S19	RPS19	P39019	-0.823	1.8e-13
ribosomal protein S2	RPS2	P15880	-0.071	0.485
ribosomal protein S20	RPS20	P60866	-0.281	0.566
ribosomal protein S21	RPS21	P63220	-0.789	3.26e-12
ribosomal protein S23	RPS23	P62266	-0.435	1.86e-05
ribosomal protein S24	RPS24	P62847	-0.53	0.000108
ribosomal protein S25	RPS25	P62851	-0.067	0.27
ribosomal protein S26	RPS26	P62854	-0.253	0.199
ribosomal protein S28	RPS28	P62857	-0.404	0.012
ribosomal protein S29	RPS29	P62273	-1.543	2.99e-17
ribosomal protein S3	RPS3	P23396	-0.238	0.00198
ribosomal protein S3A	RPS3A	P61247	-0.275	0.00868
ribosomal protein S4 X-linked	RPS4X	P62701	0.034	0.613
ribosomal protein S5	RPS5	P46782	-0.78	1.21e-09
ribosomal protein S6	RPS6	P62753	-0.207	0.0249	X	-0.588
ribosomal protein S7	RPS7	P62081	-0.652	5.38e-09
ribosomal protein S8	RPS8	P62241	-0.101	0.612
ribosomal protein S9	RPS9	P46781	-0.017	0.897
ribosomal protein SA	RPSA	P08865	-0.367	5.27e-07
ribosome binding protein 1	RRBP1	Q9P2E9	-0.826	2.29e-12
reticulon 4	RTN4	Q9NQC3	0.422	0.00021
S100 calcium binding protein A11	S100A11	P31949	-0.096	0.382	X	0.798
S100 calcium binding protein A13	S100A13	Q99584	-0.04	0.772	X	-3.498
S100 calcium binding protein A16	S100A16	Q96FQ6	-0.812	0.000167	X	-4.445
S100 calcium binding protein A4	S100A4	P26447	-0.171	0.348	X	-1.814
S100 calcium binding protein A6	S100A6	P06703	1.101	1.07e-05
secretion associated Ras related GTPase 1A	SAR1A	Q9NR31	0.221	0.141
SBDS ribosome maturation factor	SBDS	Q9Y3A5	0.446	0.347
scavenger receptor class B member 2	SCARB2	Q14108	0.82	1.05e-07	X	-1.248
sterol carrier protein 2	SCP2	P22307	-0.102	0.364
syndecan binding protein	SDCBP	O00560	1.561	0.00401
SEC13 homolog, nuclear pore and COPII coat complex component	SEC13	P55735	-1.067	0.0019
SEC22 homolog B, vesicle trafficking protein	SEC22B	O75396	0.094	0.625	X	-0.603
SEC23 homolog A, COPII coat complex component	SEC23A	Q15436	-0.794	7.99e-11	X	-0.588
SEC24 homolog D, COPII coat complex component	SEC24D	O94855	-1.488	4.63e-16	X	-1.066
SEC31 homolog A, COPII coat complex component	SEC31A	O94979	-0.048	0.868	X	-0.623
SEC61 translocon subunit alpha 1	SEC61A1	P61619	-0.457	0.000126	X	-1.011
SEC61 translocon subunit beta	SEC61B	P60468	-0.483	0.0282
septin 11	SEPTIN11	Q9NVA2	0.065	0.592
septin 2	SEPTIN2	Q15019	0.303	0.0129
septin 7	SEPTIN7	Q16181	1.19	5.12e-05	X	-0.681
septin 9	SEPTIN9	Q9UHD8	0.121	0.41
serpin family B member 6	SERPINB6	P35237	-0.671	0.000383
serpin family E member 2	SERPINE2	P07093	1.916	0.000517	X	-2.274
serpin family H member 1	SERPINH1	P50454	-1.239	1.62e-08	X	-1.214
SET nuclear proto-oncogene	SET	Q01105	0.023	0.949
splicing factor proline and glutamine rich	SFPQ	P23246	-0.574	0.0021	X	1.009
SH3 domain binding glutamate rich protein like	SH3BGRL	O75368	-0.083	0.444
SH3 domain binding glutamate rich protein like 3	SH3BGRL3	Q9H299	-0.246	0.0447	X	1.331
serine hydroxymethyltransferase 2	SHMT2	P34897	0.373	0.376
solute carrier family 25 member 24	SLC25A24	Q6NUK1	0.007	0.966	X	0.666
solute carrier family 25 member 3	SLC25A3	Q00325	0.297	0.0363	X	0.633
solute carrier family 25 member 5	SLC25A5	P05141	0.184	0.0073
solute carrier family 25 member 6	SLC25A6	P12236	-0.116	0.204
staphylococcal nuclease and tudor domain containing 1	SND1	Q7KZF4	-0.124	0.616	X	-1.044
sorting nexin 3	SNX3	O60493	0.236	0.285
sorting nexin 9	SNX9	Q9Y5X1	0.097	0.532	X	-1.014
superoxide dismutase 1	SOD1	P00441	0.315	0.000103	X	0.962
superoxide dismutase 2	SOD2	P04179	2.04	0.00721
sperm associated antigen 9	SPAG9	O60271	-0.343	0.282
secreted protein acidic and cysteine rich	SPARC	P09486	-0.147	0.601
spectrin alpha, non-erythrocytic 1	SPTAN1	Q13813	0.339	0.00609	X	1.405
spectrin beta, non-erythrocytic 1	SPTBN1	Q01082	-0.692	0.0213	X	1.029
sorcin	SRI	P30626	0.266	0.169	X	0.953
spermidine synthase	SRM	P19623	-0.68	4.76e-10	X	0.789
serine and arginine rich splicing factor 1	SRSF1	Q07955	-0.468	3.02e-07	X	0.998
serine and arginine rich splicing factor 2	SRSF2	Q01130	-0.438	0.0146	X	1.692
small RNA binding exonuclease protection factor La	SSB	P05455	-0.39	0.0229
signal sequence receptor subunit 1	SSR1	P43307	-1.043	6.15e-15	X	-1.833
signal sequence receptor subunit 3	SSR3	Q9UNL2	-0.214	0.366	X	-1.512
signal sequence receptor subunit 4	SSR4	P51571	-0.694	8.8e-05
ST13 Hsp70 interacting protein	ST13	P50502	-0.259	0.0486
signal transducer and activator of transcription 1	STAT1	P42224	-0.468	0.016
stress induced phosphoprotein 1	STIP1	P31948	-0.595	3.5e-09	X	1.545
stathmin 1	STMN1	P16949	-0.34	0.0011	X	1.162
STT3 oligosaccharyltransferase complex catalytic subunit A	STT3A	P46977	-0.186	0.112	X	-1.246
syntaxin 7	STX7	O15400	-0.098	0.592
SUB1 regulator of transcription	SUB1	P53999	-0.629	2.41e-05
succinate-CoA ligase GDP-forming subunit beta	SUCLG2	Q96I99	-0.954	0.0183
sulfatase modifying factor 2	SUMF2	Q8NBJ7	-0.246	0.179
synaptotagmin binding cytoplasmic RNA interacting protein	SYNCRIP	O60506	-0.5	0.000444
TATA-box binding protein associated factor 15	TAF15	Q92804	-0.264	0.0451
transgelin	TAGLN	Q01995	-0.643	0.0413	X	-2.6
transgelin 2	TAGLN2	P37802	-0.314	0.0945	X	0.749
transaldolase 1	TALDO1	P37837	-0.325	0.0102	X	1.317
threonyl-tRNA synthetase 1	TARS1	P26639	-0.836	6.49e-05	X	-0.681
Tax1 binding protein 3	TAX1BP3	O14907	-0.829	0.000243	X	1.693
tubulin folding cofactor A	TBCA	O75347	-0.561	8.01e-06
t-complex 1	TCP1	P17987	0.051	0.557	X	0.673
transglutaminase 2	TGM2	P21980	-4.156	8.34e-30
thrombospondin 1	THBS1	P07996	0.859	0.0559
Thy-1 cell surface antigen	THY1	P04216	0.222	0.294
transketolase	TKT	P29401	-0.142	0.503
talin 1	TLN1	Q9Y490	-0.138	0.162
transmembrane p24 trafficking protein 10	TMED10	P49755	-0.776	1.19e-09	X	-1.674
transmembrane p24 trafficking protein 9	TMED9	Q9BVK6	-0.198	0.134
transmembrane protein 119	TMEM119	Q4V9L6	0.322	0.245	X	-1.365
transmembrane protein 43	TMEM43	Q9BTV4	0.006	0.966
thymosin beta 4 X-linked	TMSB10/TMSB4X	P62328	-0.223	0.000298	X	1.695
tankyrase 1 binding protein 1	TNKS1BP1	Q9C0C2	-0.274	0.118
transportin 1	TNPO1	Q92973	-0.372	5.3e-05
TPD52 like 2	TPD52L2	O43399	-0.242	0.284
triosephosphate isomerase 1	TPI1	P60174	-0.824	1.05e-16	X	1.928
tropomyosin 1	TPM1	P09493	-0.25	0.623
tropomyosin 2	TPM2	P07951	-0.571	0.0522	X	-5.047
tropomyosin 3	TPM3	P06753	-0.128	0.558	X	1.362
tropomyosin 4	TPM4	P67936	-0.081	0.733
tripeptidyl peptidase 1	TPP1	O14773	0.472	0.175	X	-1.325
tumor protein, translationally-controlled 1	TPT1	P13693	-0.01	0.969
tubulin alpha 1a	TUBA1A	Q71U36	0.26	0.0404	X	3.072
tubulin alpha 1b	TUBA1B	P68363	-0.518	3.58e-05	X	2.288
tubulin beta class I	TUBB	P07437	-0.442	4.18e-06	X	1.648
tubulin beta 2A class IIa	TUBB2A	Q13885	-0.537	0.000326	X	1.898
tubulin beta 3 class III	TUBB3	Q13509	-0.887	1.15e-06	X	0.954
tubulin beta 4B class IVb	TUBB4B	P68371	-0.136	0.295	X	2.247
tubulin beta 6 class V	TUBB6	Q9BUF5	-0.438	0.00237	X	2.063
Tu translation elongation factor, mitochondrial	TUFM	P49411	0.128	0.0806
thioredoxin	TXN	P10599	0.734	4.08e-06
thioredoxin domain containing 12	TXNDC12	O95881	-0.543	2.09e-06
thioredoxin domain containing 17	TXNDC17	Q9BRA2	-0.474	5.21e-05	X	1.157
thioredoxin domain containing 5	TXNDC5	Q8NBS9	-0.61	1.25e-05
thioredoxin reductase 1	TXNRD1	Q16881	-0.176	0.58
ubiquitin like modifier activating enzyme 1	UBA1	P22314	-0.095	0.492	X	0.86
ubiquitin A-52 residue ribosomal protein fusion product 1	UBA52	P62987	0.171	0.00221
ubiquitin conjugating enzyme E2 K	UBE2K	P61086	0.577	0.00454
ubiquitin conjugating enzyme E2 L3	UBE2L3	P68036	-0.327	0.0572	X	0.886
ubiquitin conjugating enzyme E2 N	UBE2N	P61088	0.263	0.157	X	1.025
ubiquitin conjugating enzyme E2 V1	UBE2V1	Q13404	0.061	0.66
ubiquitin C-terminal hydrolase L1	UCHL1	P09936	0.173	0.486
UDP-glucose 6-dehydrogenase	UGDH	O60701	-0.639	4.23e-06	X	-1.042
UDP-glucose pyrophosphorylase 2	UGP2	Q16851	0.4	0.0169
USO1 vesicle transport factor	USO1	O60763	-0.092	0.58	X	-2.003
ubiquitin specific peptidase 14	USP14	P54578	-0.104	0.436
ubiquitin specific peptidase 5	USP5	P45974	-0.331	0.000337	X	1.345
vesicle associated membrane protein 3	VAMP3	Q15836	0.329	0.00119	X	-0.625
VAMP associated protein A	VAPA	Q9P0L0	-0.455	8.27e-07	X	-0.634
vesicle amine transport 1	VAT1	Q99536	1.101	9.68e-08
vinculin	VCL	P18206	-0.07	0.563
valosin containing protein	VCP	P55072	-0.45	9.85e-09
voltage dependent anion channel 1	VDAC1	P21796	0.11	0.149
voltage dependent anion channel 2	VDAC2	P45880	0.309	8.96e-05
voltage dependent anion channel 3	VDAC3	Q9Y277	1.018	0.0017	X	0.701
vimentin	VIM	P08670	0.467	0.00272
vitamin K epoxide reductase complex subunit 1	VKORC1	Q9BQB6	0.013	0.937
VPS35 retromer complex component	VPS35	Q96QK1	0.13	0.432	X	-0.741
tryptophanyl-tRNA synthetase 1	WARS1	P23381	-0.944	4.38e-06	X	-2.449
WD repeat domain 1	WDR1	O75083	-0.198	0.515	X	0.743
X-ray repair cross complementing 5	XRCC5	P13010	-0.301	0.13	X	0.855
X-ray repair cross complementing 6	XRCC6	P12956	-0.495	1.72e-05	X	1.239
tyrosyl-tRNA synthetase 1	YARS1	P54577	-0.706	0.0191
Y-box binding protein 2	YBX2	Q9Y2T7	-0.527	1.63e-05
tyrosine 3-monooxygenase/tryptophan 5-monooxygenase activation protein beta	YWHAB	P31946	-0.453	0.381
tyrosine 3-monooxygenase/tryptophan 5-monooxygenase activation protein epsilon	YWHAE	P62258	0.018	0.827	X	0.744
tyrosine 3-monooxygenase/tryptophan 5-monooxygenase activation protein gamma	YWHAG	P61981	0.527	0.000378
tyrosine 3-monooxygenase/tryptophan 5-monooxygenase activation protein eta	YWHAH	Q04917	0.759	0.0352	X	1.317
tyrosine 3-monooxygenase/tryptophan 5-monooxygenase activation protein theta	YWHAQ	P27348	0.151	0.185
tyrosine 3-monooxygenase/tryptophan 5-monooxygenase activation protein zeta	YWHAZ	P63104	-0.125	0.153
zyxin	ZYX	Q15942	0.151	0.641	X	-0.682

## Sheet: Table S4
Table S4. IPA analysis of DEPs in ARSACS patients.
Categories	Diseases or Functions Annotation		p-value	z-score	molecules
Cell Cycle	Interaction of DNA		0.000134	-1.536	21
Cell Cycle	Binding of DNA		0.000253	-1.724	20
Cell Death and Survival	Cell survival		8.47e-07	-2.522	53
Cell Death and Survival	Cell viability		4.8e-06	-2.124	49
Cell Morphology,Cellular Assembly and Organization	Morphology of fibrils		0.000142	0	4
Cell Morphology,Cellular Assembly and Organization	Abnormal morphology of lysosome		0.000167	0	4
Cell Morphology,Nervous System Development and Function	Morphology of astrocytes		0.000204	0	5
Cell Morphology,Organ Morphology,Organismal Injury and Abnormalities,Skeletal and Muscular Disorders,Skeletal and Muscular System Development and Function,Tissue Morphology	Abnormal morphology of skeletal muscle cells		4.95e-07	0	7
Cell Morphology,Organ Morphology,Skeletal and Muscular System Development and Function,Tissue Morphology	Morphology of muscle cells		9.29e-06	0	19
Cellular Function and Maintenance	Degranulation of neutrophils		1.01e-19	0	37
Cellular Function and Maintenance	Endocytosis		3.19e-09	-1.496	31
Cellular Function and Maintenance	Organization of cellular membrane		5.59e-07	0	17
Cellular Function and Maintenance	Formation of muscle cells		1.2e-05	-1.97	12
Cellular Function and Maintenance	Organization of muscle cells		1.87e-05	0	7
Cellular Function and Maintenance	Fusion of lysosome		2.06e-05	2.2	6
Cellular Function and Maintenance	Endocytosis of vesicles		3.98e-05	0	6
Cellular Function and Maintenance	Maturation of phagosomes		8.2e-05	0	4
Cellular Function and Maintenance	Turnover of focal adhesions		9.94e-05	-2	4
Cellular Function and Maintenance	Organization of cells		0.000177	0	10
Cellular Function and Maintenance	Fusion of phagosomes		0.000228	1.969	4
Cellular Function and Maintenance	Binding of cellular membrane		0.000274	0	6
Cellular Function and Maintenance	Fusion of myoblasts		0.00046	0	5
Cellular Function and Maintenance	Degeneration of cells		0.000485	-1.724	15
Cellular Function and Maintenance	Organization of endoplasmic reticulum		0.000566	0	4
Free Radical Scavenging	Modification of superoxide		5.66e-06	0	3
Free Radical Scavenging	Modification of hydrogen peroxide		0.000474	0	3
Lipid Metabolism,Molecular Transport,Small Molecule Biochemistry	Accumulation of lipid		0.000434	-1.508	12
Lipid Metabolism,Molecular Transport,Small Molecule Biochemistry	Accumulation of glucosylceramide		4.83e-05	0	3
Lipid Metabolism,Molecular Transport,Small Molecule Biochemistry	Accumulation of glycosphingolipid		9.94e-05	0	4
Lipid Metabolism,Molecular Transport,Small Molecule Biochemistry	Accumulation of sphingolipid		0.000167	-1.956	5
Lipid Metabolism,Molecular Transport,Small Molecule Biochemistry	Accumulation of ganglioside		0.000291	0	3
Lipid Metabolism,Molecular Transport,Small Molecule Biochemistry	Uptake of cholesterol ester		0.000474	0	3
Lipid Metabolism,Molecular Transport,Small Molecule Biochemistry	Sphingolipidosis		0.000504	0	4
Neurological Disease	Progressive neurological disorder		3.97e-19	0	62
Neurological Disease	Progressive motor neuropathy		1.84e-12	0	36
Neurological Disease	Motor dysfunction or movement disorder		6.53e-11	-1.607	52
Neurological Disease	Movement Disorders		3.72e-10	-1.649	50
Neurological Disease	Dyskinesia		1.84e-05	0	25
Neurological Disease	Neurological signs		4.85e-05	0	27
Neurological Disease	Neurodegeneration		0.000217	-1.712	15
Neurological Disease	Axonal neuropathy		0.000248	0	5
Neurological Disease	Neuroinflammation		0.000447	0	4
Neurological Disease,Organismal Injury and Abnormalities	Progressive encephalopathy		1.17e-20	0	59
Neurological Disease,Organismal Injury and Abnormalities	Cerebral disorder		5.15e-06	0	20
Neurological Disease,Organismal Injury and Abnormalities,Psychological Disorders	Disorder of basal ganglia		4.85e-13	0	44
Neurological Disease,Organismal Injury and Abnormalities,Psychological Disorders	Tauopathy		2.07e-11	0	36
Neurological Disease,Organismal Injury and Abnormalities,Psychological Disorders	Degenerative dementia		5.12e-11	0	35
Neurological Disease,Organismal Injury and Abnormalities,Psychological Disorders	Frontotemporal degeneration spectrum disorder		6.26e-08	0	18
Neurological Disease,Skeletal and Muscular Disorders	Neuromuscular disease		3.64e-13	0	49
Neurological Disease,Skeletal and Muscular Disorders	Progressive neuromuscular disease		9.45e-08	0	24
Protein Synthesis	Synthesis of protein		4.35e-31	-1.844	58
Protein Synthesis	Initiation of translation of protein		6.91e-29	0	30
Protein Synthesis	Polymerization of protein		8.88e-05	0	19
Protein Synthesis	Oligomerization of protein		0.000472	0	13
RNA Damage and Repair	Decay of mRNA		3.16e-26	0	26
RNA Damage and Repair	Nonsense-mediated mRNA decay		1.66e-25	0	25
RNA Damage and Repair	Metabolism of RNA		1.56e-05	0	8
RNA Post-Transcriptional Modification	Alternative splicing of mRNA		9.58e-06	0	7
RNA Post-Transcriptional Modification	Aminoacylation of tRNA		4.37e-05	0	5
Skeletal and Muscular Disorders,Skeletal and Muscular System Development and Function	Abnormal morphology of muscle		6.97e-08	0	20
Skeletal and Muscular System Development and Function	Morphology of muscle		2.45e-06	0	25
Skeletal and Muscular System Development and Function	Length of skeleton		0.00046	0	5
Skeletal and Muscular System Development and Function	Size of skeleton		0.000584	0	5
	< 10-6			p-value			10-3
	-2			z-score			2
	3		involved molecules				> 15

## Sheet: Table S5
Table S5. Full list of lipids and related abundances. PC = phosphatidylcholine, PE = phosphatidylethanolamine, SM = sphingomyelin, Cer = ceramide, LPC = lyso-phosphatidylcholine, LPE = lyso-phosphatidylethanolamine, DG = diacylglycerol, total_cl = chain lenght (number of carbons), total_cs = chain saturation (number of double bonds), AveExpr = average log2-expression level for that lipid species …
Molecule	Class	total_cl	total_cs	logFC	AveExpr	t	P.Value	adj.P.Val	B
PC(32:0)	PC	32	0	-0.377102	27.2534	-1.80131	0.101878	0.24171	-5.25007
PC(32:1)	PC	32	1	-0.406988	27.6798	-1.6353	0.133075	0.268367	-5.48817
PC(32:2)	PC	32	2	0.871577	25.423	1.78809	0.104093	0.242217	-5.26948
PC(34:0)	PC	34	0	-0.296382	26.5857	-1.56731	0.148155	0.29221	-5.58193
PC(34:1)	PC	34	1	-1.57775	28.6557	-5.97499	0.000137393	0.00357821	1.33341
PC(34:2)	PC	34	2	-0.637353	27.8235	-2.90832	0.0156317	0.058465	-3.46178
PC(34:3)	PC	34	3	0.0654472	25.3023	0.281477	0.784091	0.832237	-6.72984
PC(36:0)	PC	36	0	-0.629512	25.0384	-1.71082	0.117946	0.252235	-5.3814
PC(36:1)	PC	36	1	-1.37226	27.9435	-4.22018	0.00177674	0.0134366	-1.2739
PC(36:2)	PC	36	2	-1.0983	28.2165	-3.98456	0.00258921	0.0174052	-1.65651
PC(36:3)	PC	36	3	-0.283661	27.1414	-1.05165	0.317745	0.468868	-6.20354
PC(36:4)	PC	36	4	-0.575633	26.9364	-2.19638	0.0528011	0.14858	-4.64175
PC(36:5)	PC	36	5	-0.0701308	25.3338	-0.25893	0.800948	0.835472	-6.73641
PC(38:2)	PC	38	2	0.526082	25.8462	1.689	0.122149	0.254828	-5.41252
PC(38:4)	PC	38	4	-1.30794	27.1617	-3.09888	0.0112908	0.0455394	-3.13903
PC(38:5)	PC	38	5	-0.953958	27.5374	-2.9304	0.0150523	0.058465	-3.42443
PC(38:6)	PC	38	6	-0.147161	26.0418	-0.469468	0.648818	0.720863	-6.65433
PC(40:2)	PC	40	2	1.79666	21.4582	5.78531	0.000177432	0.00357821	1.07354
PC(40:4)	PC	40	4	-0.172265	24.4165	-0.603604	0.559568	0.65973	-6.57843
PC(40:5)	PC	40	5	-0.354207	25.8711	-1.10421	0.295398	0.452446	-6.1485
PC(40:6)	PC	40	6	-0.430536	25.8537	-1.54949	0.152351	0.29261	-5.60612
PC(40:7)	PC	40	7	-0.0763977	24.789	-0.199961	0.845525	0.874431	-6.75103
PC(40:8)	PC	40	8	-0.492222	21.7288	-1.85455	0.0933883	0.226	-5.17122
PE(34:0)	PE	34	0	-0.471754	20.7266	-1.42519	0.1846	0.343639	-5.76998
PE(34:1)	PE	34	1	-0.221411	23.6972	-0.651288	0.529563	0.653439	-6.54718
PE(34:2)	PE	34	2	0.5696	22.1993	1.33126	0.212698	0.372991	-5.8878
PE(36:0)	PE	36	0	-0.300129	21.7728	-1.07358	0.308271	0.464419	-6.18083
PE(36:1)	PE	36	1	-0.724593	24.4873	-3.35399	0.00733034	0.0341143	-2.70725
PE(36:2)	PE	36	2	-0.207984	24.2422	-0.811387	0.436056	0.566343	-6.42664
PE(36:3)	PE	36	3	-0.31182	21.7457	-1.23345	0.245654	0.401678	-6.00449
PE(36:4)	PE	36	4	0.38723	21.6651	1.70621	0.118821	0.252235	-5.38798
PE(36:5)	PE	36	5	0.549961	20.2433	1.39111	0.194407	0.351092	-5.81335
PE(38:1)	PE	38	1	-0.158803	19.4862	-0.600445	0.561589	0.65973	-6.58042
PE(38:2)	PE	38	2	-0.123464	20.9915	-0.324614	0.752171	0.808572	-6.71578
PE(38:3)	PE	38	3	-0.643441	23.2323	-2.58361	0.0272762	0.0933939	-4.00785
PE(38:4)	PE	38	4	-0.401059	25.034	-1.56058	0.149727	0.29221	-5.59109
PE(38:5)	PE	38	5	-0.0657203	24.0129	-0.320612	0.755113	0.808572	-6.71717
PE(38:6)	PE	38	6	-0.940025	22.5398	-2.28481	0.0454481	0.137481	-4.49948
PE(40:1)	PE	40	1	0.22235	18.1298	0.635314	0.539509	0.653439	-6.55789
PE(40:4)	PE	40	4	-1.65035	22.3822	-5.15401	0.00043091	0.00651752	0.169853
PE(40:5)	PE	40	5	-1.7371	23.0654	-6.15768	0.000107892	0.00357821	1.57869
PE(40:6)	PE	40	6	-1.31186	22.9711	-3.27401	0.00838894	0.0375949	-2.84243
PE(40:7)	PE	40	7	-0.544012	22.0994	-0.815381	0.433872	0.566343	-6.42334
PE(42:1)	PE	42	1	0.57987	18.6904	0.815335	0.433897	0.566343	-6.42337
PE(42:6)	PE	42	6	-0.333916	18.9057	-1.005	0.338626	0.476439	-6.25057
PE(42:7)	PE	42	7	-0.341651	18.364	-0.806923	0.438507	0.566343	-6.43032
SM(32:1)	SM	32	1	0.221376	23.4097	1.06746	0.310892	0.464419	-6.1872
SM(32:2)	SM	32	2	0.348994	17.9958	1.40537	0.190252	0.348795	-5.79529
SM(34:1)	SM	34	1	-0.484371	27.5477	-2.02034	0.0709802	0.180754	-4.91899
SM(34:2)	SM	34	2	-0.136509	23.6891	-0.572762	0.579473	0.674195	-6.59746
SM(35:1)	SM	35	1	-0.00907659	23.9658	-0.0343686	0.973261	0.973261	-6.77205
SM(36:1)	SM	36	1	-0.299676	24.0348	-0.81301	0.435168	0.566343	-6.4253
SM(36:2)	SM	36	2	-0.137917	21.9814	-0.410161	0.690349	0.752543	-6.68211
SM(36:3)	SM	36	3	0.432547	18.5954	1.27879	0.229889	0.391783	-5.95118
SM(37:1)	SM	37	1	1.29141	23.3345	4.82396	0.000700923	0.00848487	-0.326265
SM(38:1)	SM	38	1	0.158244	22.6961	0.547952	0.595761	0.686543	-6.61209
SM(38:2)	SM	38	2	0.152388	24.3385	0.634477	0.540033	0.653439	-6.55845
SM(38:3)	SM	38	3	0.103384	21.9335	0.427535	0.678063	0.745869	-6.67435
SM(40:1)	SM	40	1	-0.212849	25.491	-1.0274	0.328477	0.473164	-6.2282
SM(40:2)	SM	40	2	0.429513	23.9204	1.98622	0.0751324	0.185531	-4.97166
SM(41:1)	SM	41	1	0.330008	23.6044	1.7608	0.108806	0.248248	-5.3093
SM(41:2)	SM	41	2	1.21776	24.0846	5.20082	0.000402691	0.00651752	0.238906
SM(41:3)	SM	41	3	1.83682	23.5686	3.40743	0.0067007	0.0324314	-2.61709
SM(42:1)	SM	42	1	-0.213692	26.0877	-0.500708	0.627428	0.709522	-6.63826
SM(42:2)	SM	42	2	0.179707	27.1482	0.676294	0.514212	0.648122	-6.52993
SM(42:3)	SM	42	3	0.324873	25.0817	1.34813	0.2074	0.369051	-5.86704
SM(42:4)	SM	42	4	0.0237499	23.1167	0.0618809	0.951879	0.965381	-6.77062
SM(43:1)	SM	43	1	0.111495	21.7095	0.468666	0.649372	0.720863	-6.65473
SM(43:2)	SM	43	2	0.898546	22.9469	3.79162	0.00354305	0.0204147	-1.97439
SM(43:3)	SM	43	3	1.64278	22.0328	3.83295	0.00331154	0.0200348	-1.90597
Cer(d18:0/16:0)	Cer	34	0	1.67045	18.1253	2.04475	0.068144	0.180754	-4.88107
Cer(d18:0/22:0)	Cer	40	0	0.932353	15.5381	1.31085	0.219252	0.378994	-5.91267
Cer(d18:0/24:0)	Cer	42	0	0.601215	16.1392	1.48823	0.167575	0.316822	-5.68796
Cer(d18:0/24:1)	Cer	42	1	1.95053	16.1492	4.22271	0.00176966	0.0134366	-1.26984
Cer(d18:1/16:0)	Cer	34	1	1.74031	23.4921	2.34934	0.0407208	0.126339	-4.39461
Cer(d18:1/18:0)	Cer	36	1	2.2215	20.3631	2.2684	0.0467332	0.13792	-4.52601
Cer(d18:1/20:0)	Cer	38	1	2.034	18.0301	2.41152	0.036621	0.119761	-4.2928
Cer(d18:1/22:0)	Cer	40	1	1.73817	20.6788	2.37934	0.0386897	0.123196	-4.34558
Cer(d18:1/23:0)	Cer	41	1	1.88697	18.6153	2.01458	0.0716664	0.180754	-4.92791
Cer(d18:1/24:0)	Cer	42	1	0.803369	21.5064	2.01426	0.0717039	0.180754	-4.9284
Cer(d18:1/24:1)	Cer	42	2	2.01753	21.6857	4.36897	0.00140611	0.0125713	-1.03581
Cer(d18:1/25:0)	Cer	43	1	0.512443	16.4817	1.19188	0.260863	0.415321	-6.05211
Cer(d18:2/22:0)	Cer	40	2	1.19927	18.3619	1.72432	0.115411	0.252235	-5.36203
Cer(d18:2/23:1)	Cer	41	3	1.74346	15.2825	3.72265	0.00396771	0.0208736	-2.0889
LPC(16:0)	LPC	16	0	1.45201	22.2411	7.34611	2.48423e-05	0.00150296	3.05878
LPC(16:0e)	LPC	NA	NA	0.974505	16.5145	4.34732	0.00145453	0.0125713	-1.07028
LPC(16:0p)	LPC	NA	NA	-0.0251765	15.602	-0.0570958	0.955595	0.965381	-6.77093
LPC(16:1)	LPC	16	1	0.988579	18.5629	2.63725	0.0248788	0.0885392	-3.91824
LPC(18:0)	LPC	18	0	1.4981	23.2907	3.83638	0.00329307	0.0200348	-1.90031
LPC(18:0e)	LPC	NA	NA	-0.414064	19.858	-1.12269	0.287837	0.4492	-6.12865
LPC(18:1)	LPC	18	1	1.32123	22.2816	5.8478	0.000163007	0.00357821	1.15974
LPC(18:2)	LPC	18	2	-0.392175	18.4847	-0.804269	0.439969	0.566343	-6.4325
LPC(20:3)	LPC	20	3	1.0261	17.9541	4.81473	0.000710678	0.00848487	-0.34036
LPC(20:4)	LPC	20	4	0.475844	18.908	1.74964	0.110788	0.248248	-5.32548
LPC(22:5)	LPC	22	5	0.786419	17.6853	3.16912	0.0100199	0.041807	-3.02
LPC(22:6)	LPC	22	6	1.18004	16.7786	2.1505	0.057055	0.156901	-4.71482
LPE(16:0)	LPE	16	0	0.432793	16.4857	1.0057	0.338309	0.476439	-6.24988
LPE(18:0)	LPE	18	0	1.63704	18.765	7.56668	1.92681e-05	0.00150296	3.31261
LPE(18:1)	LPE	18	1	1.01499	18.3054	3.19311	0.00962017	0.0415729	-2.97936
LPE(18:2)	LPE	18	2	-0.210332	14.6007	-0.659068	0.524759	0.653439	-6.54188
LPE(20:4)	LPE	20	4	0.379476	17.0998	1.6498	0.130042	0.266697	-5.46789
LPE(22:6)	LPE	22	6	0.547279	16.7578	0.839156	0.421017	0.566343	-6.40336
DG(30:0)	DG	30	0	-1.14695	19.3863	-4.57197	0.00102694	0.010355	-0.715676
DG(30:1)	DG	30	1	-1.077	16.7024	-2.22775	0.0500698	0.144249	-4.59148
DG(32:0)	DG	32	0	-1.05104	21.2709	-4.76023	0.000771352	0.00848487	-0.423903
DG(32:1)	DG	32	1	0.641951	20.1618	1.25641	0.237564	0.393771	-5.97767
DG(32:2)	DG	32	2	-0.282332	17.6271	-0.678384	0.512942	0.648122	-6.52846
DG(34:0)	DG	34	0	-0.713317	21.7545	-1.26489	0.234632	0.393771	-5.96768
DG(34:1)	DG	34	1	0.476611	21.9521	1.0419	0.322024	0.469457	-6.2135
DG(34:2)	DG	34	2	-0.717207	19.9978	-0.812918	0.435218	0.566343	-6.42538
DG(34:3)	DG	34	3	-1.25805	17.0749	-2.57279	0.0277866	0.0933939	-4.02588
DG(36:0)	DG	36	0	-0.596385	22.6257	-0.608316	0.556561	0.65973	-6.57544
DG(36:1)	DG	36	1	-0.30165	20.4871	-1.11843	0.289567	0.4492	-6.13325
DG(36:2)	DG	36	2	-0.0241661	20.6368	-0.0547692	0.957403	0.965381	-6.77107
DG(36:3)	DG	36	3	-2.20664	19.2542	-3.42632	0.00649176	0.0324314	-2.58527
DG(36:4)	DG	36	4	-4.20091	17.3658	-4.16791	0.00193033	0.0137394	-1.35822
DG(38:3)	DG	38	3	0.154048	17.816	0.270919	0.791971	0.833291	-6.73299
DG(38:4)	DG	38	4	0.309867	17.5914	1.21668	0.251701	0.406078	-6.02385
DG(38:5)	DG	38	5	0.139644	16.6583	0.526087	0.610312	0.696677	-6.62448
DG(38:6)	DG	38	6	-1.45536	16.6079	-2.89673	0.015945	0.058465	-3.48139
DG(40:6)	DG	40	6	-2.1346	17.4139	-3.73803	0.00386862	0.0208736	-2.06333
